# Supplementary material for: Combined administration of anisodamine and neostigmine alleviated colitis by inducing autophagy and inhibiting inflammation
Source: PLoS One. 2024 Feb 14;19(2):e0291543. doi: 10.1371/journal.pone.0291543 (PMC10866466; doi:10.1371/journal.pone.0291543)
Supplement: S1 Data — (ZIP) [file pone.0291543.s006.zip]

Archive with 72 entries (62 files):
- figure3 TNF-alpha.xlsx
- figure4 Autophagy Flux.xls
- figure5 and 7.xlsx
- figure6 body weight.xlsx
- Figure6 DAI colon length.xls
- Figure8 body weight.xls
- Figure8 DAI colon length.xls
- Figure1 and 2 HE.xls
- Figure1 body weight.xls
- Figure1 DAI COLON length.xls
- Figure2 body weight.xls
- Figure2 DAI colon length.xls
- figure3 INF-gammar.xlsx
- figure3 PCR.xlsx
- Autophagy Flux/
- Autophagy Flux/CONTROL/
- Autophagy Flux/CONTROL/con1-1.png
- Autophagy Flux/CONTROL/con1-2.png
- Autophagy Flux/CONTROL/con1-3.png
- Autophagy Flux/CONTROL/con2-1.png
- Autophagy Flux/CONTROL/con2-2.png
- Autophagy Flux/CONTROL/con2-3.png
- Autophagy Flux/CONTROL/con3-1.png
- Autophagy Flux/CONTROL/con3-2.png
- Autophagy Flux/CONTROL/con3-3.png
- Autophagy Flux/LPSDSS/
- Autophagy Flux/LPSDSS/LPS.DSS1-1.png
- Autophagy Flux/LPSDSS/LPS.DSS1-2.png
- Autophagy Flux/LPSDSS/LPS.DSS1-3.png
- Autophagy Flux/LPSDSS/LPS.DSS2-1.png
- Autophagy Flux/LPSDSS/LPS.DSS2-2.png
- Autophagy Flux/LPSDSS/LPS.DSS2-3.png
- Autophagy Flux/LPSDSS/LPS.DSS3-1.png
- Autophagy Flux/LPSDSS/LPS.DSS3-2.png
- Autophagy Flux/LPSDSS/LPS.DSS3-3.png
- Autophagy Flux/LPSDSS+ANINEO/
- Autophagy Flux/LPSDSS+ANINEO/LPS.DSS+ANI NEO 1-1.png
- Autophagy Flux/LPSDSS+ANINEO/LPS.DSS+ANI NEO 1-2.png
- Autophagy Flux/LPSDSS+ANINEO/LPS.DSS+ANI NEO 1-3.png
- Autophagy Flux/LPSDSS+ANINEO/LPS.DSS+ANI NEO 2-1.png
- Autophagy Flux/LPSDSS+ANINEO/LPS.DSS+ANI NEO 2-2.png
- Autophagy Flux/LPSDSS+ANINEO/LPS.DSS+ANI NEO 2-3.png
- Autophagy Flux/LPSDSS+ANINEO/LPS.DSS+ANI NEO 3-1.png
- Autophagy Flux/LPSDSS+ANINEO/LPS.DSS+ANI NEO 3-2.png
- Autophagy Flux/LPSDSS+ANINEO/LPS.DSS+ANI NEO 3-3.png
- HE/
- HE/CONTROL/
- HE/CONTROL/CON 1.tif
- HE/CONTROL/CON2.tif
- HE/CONTROL/CON3.tif
- HE/CONTROL/CON4.tif
- HE/DSS/
- HE/DSS/DSS1.tif
- HE/DSS/DSS2.tif
- HE/DSS/DSS3.tif
- HE/DSS/DSS4.tif
- HE/DSS+ANINEO-10mg per kg/
- HE/DSS+ANINEO-10mg per kg/DSS+ANINEO-10mg per kg 1.tif
- HE/DSS+ANINEO-10mg per kg/DSS+ANINEO-10mg per kg 2.tif
- HE/DSS+ANINEO-10mg per kg/DSS+ANINEO-10mg per kg 3.tif
- HE/DSS+ANINEO-10mg per kg/DSS+ANINEO-10mg per kg 4.tif
- HE/DSS+ANINEO-20mg per kg/
- HE/DSS+ANINEO-20mg per kg/DSS+ANINEO-20mg per kg 1.tif
- HE/DSS+ANINEO-20mg per kg/DSS+ANINEO-20mg per kg 2.tif
- HE/DSS+ANINEO-20mg per kg/DSS+ANINEO-20mg per kg 3.tif
- HE/DSS+ANINEO-20mg per kg/DSS+ANINEO-20mg per kg 4.tif
- HE/DSS+ANINEO-5mg per kg/
- HE/DSS+ANINEO-5mg per kg/DSS+ANINEO-5mg per kg 1.tif
- HE/DSS+ANINEO-5mg per kg/DSS+ANINEO-5mg per kg 2.tif
- HE/DSS+ANINEO-5mg per kg/DSS+ANINEO-5mg per kg 3.tif
- HE/DSS+ANINEO-5mg per kg/DSS+ANINEO-5mg per kg 4.tif
- original western blot.pdf
