# Supplementary material for: Combined administration of anisodamine and neostigmine alleviated colitis by inducing autophagy and inhibiting inflammation
Source: PLoS One. 2024 Feb 14;19(2):e0291543. doi: 10.1371/journal.pone.0291543 (PMC10866466; doi:10.1371/journal.pone.0291543)
Supplement: S1 Data — (ZIP) [file pone.0291543.s006.zip › figure3 TNF-alpha.xlsx]

## Sheet: Sheet1
							standard curve
							OD	pg/ml
							0.129	0
							0.513	15.6
							0.922	31.2
							1.633	62.5
							2.754	125
CON	0.749	23.7742
	0.778	24.9456
	0.719	22.5714
	0.693	21.5363
DSS	1.441	54.0446
	1.551	59.3023
	1.395	51.8822
	1.428	53.4313
ANI/NEO	0.802	25.9214
	0.659	20.1931
	1.048	36.2594
	1.315	48.1724
	CON	DSS	ANI/NEO			CON	DSS	ANI/NEO
pg/ml	23.7742	54.0446	25.9214	20ul lysate per mg of colon tissue	Convert into pg/mg	0.475484	1.08089	0.518428
	24.9456	59.3023	20.1931			0.498911	1.18605	0.403862
	22.5714	51.8822	36.2594			0.451428	1.03764	0.725188
	21.5363	53.4313	48.1724			0.430727	1.06863	0.963448
					MEAN	0.464138	1.0933	0.652732
					SD	0.0295283	0.0644526	0.246149
