# Supplementary material for: Combined administration of anisodamine and neostigmine alleviated colitis by inducing autophagy and inhibiting inflammation
Source: PLoS One. 2024 Feb 14;19(2):e0291543. doi: 10.1371/journal.pone.0291543 (PMC10866466; doi:10.1371/journal.pone.0291543)
Supplement: S1 Data — (ZIP) [file pone.0291543.s006.zip › figure4 Autophagy Flux.xls]

## Sheet: Sheet1
G+C+	CON	LPS/DSS	LPS/DSS+ANI/NEO		G-C+	CON	LPS/DSS	LPS/DSS+ANI/NEO
	0	11	16			0	3	18
	0	5	22			0	4	17
	1	7	13			1	5	9
	0.333333	7.66667	17			0.333333	4	14.6667
	0.57735	3.05505	4.58258			0.57735	1	4.93288
		0.015033	0.0425925				0.00532813	0.0213789
