# Supplementary material for: Combined administration of anisodamine and neostigmine alleviated colitis by inducing autophagy and inhibiting inflammation
Source: PLoS One. 2024 Feb 14;19(2):e0291543. doi: 10.1371/journal.pone.0291543 (PMC10866466; doi:10.1371/journal.pone.0291543)
Supplement: S1 Data — (ZIP) [file pone.0291543.s006.zip › figure5 and 7.xlsx]

## Sheet: Sheet1
ATG5		ct1	CT 2	ct mean	gapdh1	gapdh2	gapdh mean	△CT	△△CT			CON	NC	S1	S2	S3
1	CON	19.9789	20.1049	20.0419		12.7378	12.7378	7.30413	6.32757			6.32757	4.4298	1.78756	3.06758	3.50581
2		19.8775	19.908	19.8928	11.908	11.8635	11.8858	8.00699	3.88737			3.88737	5.15167	1.14777	2.83841	4.31815
3		23.7665	23.9718	23.8692	16.4919	16.5535	16.5227	7.34649	6.14449			6.14449	6.86234	1.24667	3.40438	4.56547
4	NC	20.0986	20.2269	20.1628	12.3589	12.3296	12.3442	7.81854	4.4298
5		19.9691	19.9475	19.9583	12.382	12.3331	12.3576	7.60074	5.15167			5.45314
6		21.5599	21.4181	21.489	14.2878	14.316	14.3019	7.18708	6.86234
7	siRNA1	21.6708	21.6224	21.6466	12.5189	12.5187	12.5188	9.1278	1.78756		relative value	1.16035	0.812339	0.327803	0.562535	0.642898
8		22.6349	22.6741	22.6545	12.8767	12.8984	12.8875	9.76695	1.14777			0.712867	0.944717	0.210478	0.52051	0.791865
9		22.6807	22.6736	22.6772	12.9039	13.1551	13.0295	9.6477	1.24667			1.12678	1.25842	0.228615	0.624297	0.837219
10	siRNA2	20.1716	20.0172	20.0944	11.6189	11.8726	11.7457	8.34868	3.06758
11		20.0066	20.6291	20.3179	11.8144	11.8999	11.8572	8.4607	2.83841		mean	1	1.00516	0.255632	0.569114	0.757327
12		21.1791	21.2044	21.1917	12.9896	12.997	12.9933	8.19839	3.40438		SD	0.24923	0.2291	0.0631564	0.0522055	0.10166
13	siRNA3	20.1206	19.9587	20.0397	11.8937	11.8736	11.8836	8.15603	3.50581
14		19.9472	20.0275	19.9874	12.0807	12.1833	12.132	7.85537	4.31815
15		20.3722	20.4507	20.4114	12.5223	12.7505	12.6364	7.77502	4.56547
TNF-		ct	gapdh	△CT	△△CT		TNF	con	DSS	3MA	A/N	A/N+3MA
Sample 1	CON	38.5558	35.9044	2.65138	159.168			159.168	297.381	434.765	144.416	238.014
Sample 2		38.5558	34.4997	4.05605	60.1186			60.1186	252.226	418.94	163.124	253.186
Sample 3		38.5558	35.4385	3.11727	115.242			115.242	352.388	450.641	161.03	246.19
Sample 4	DSS	37.6649	35.9153	1.74961	297.381			111.509
Sample 5		37.3988	35.4116	1.98721	252.226
Sample 6		36.4689	34.9642	1.50476	352.388		relative value	1.4274	2.66687	3.89891	1.2951	2.13447
								0.539135	2.26192	3.757	1.46288	2.27054
Sample 7	A/N	39.324	36.5323	2.7917	144.416			1.03347	3.16016	4.04129	1.4441	2.20779
Sample 8		39.756	37.14	2.61595	163.124
Sample 9		39.3998	36.7652	2.63459	161.03		mean	1	2.69632	3.89907	1.40069	2.20427
							SD	0.445075	0.449843	0.142147	0.0919245	0.0681005
Sample 10	3MA	36.4967	35.295	1.20169	434.765
Sample 11		36.3928	35.1376	1.25518	418.94
Sample 12		37.0387	35.8888	1.14995	450.641
Sample 13	A/N+3MA	38.6897	36.6188	2.07088	238.014
Sample 14		35.0456	33.0639	1.98173	253.186
Sample 15		37.9386	35.9164	2.02216	246.19
il-6		ct	gapdh	△CT	△△CT		IL-6	con	DSS	3MA	A/N	A/N+3MA
Sample 1	CON	30.7274	34.4997	-3.77235	13664.4			13664.4	114797	140196	38772.7	62076.8
Sample 2		29.4361	34.4997	-5.06362	33442.8			33442.8	83454.7	162261	46216.6	40898
Sample 3		29.5668	35.4385	-5.87165	58552.2			58552.2	98167.5	161875	41036.3	93456
Sample 4	DSS	29.0724	35.9153	-6.84294	114797			35219.8
Sample 5		29.0287	35.4116	-6.38292	83454.7
Sample 6		28.347	34.9642	-6.61717	98167.5		relative value	0.387974	3.25943	3.9806	1.10088	1.76256
								0.949546	2.36954	4.6071	1.31224	1.16122
Sample 7	A/N	31.2553	36.5323	-5.27697	38772.7			1.66248	2.78728	4.59613	1.16515	2.65351
Sample 8		31.2349	36.7652	-5.53034	46216.6
Sample 9		29.3863	34.7451	-5.35883	41036.3		mean	1	2.80542	4.39461	1.19275	1.8591
							SD	0.638749	0.445224	0.358586	0.108349	0.750812
Sample 10	3MA	23.1637	30.295	-7.1313	140196
Sample 11		23.4155	30.7577	-7.34217	162261
Sample 12		24.55	31.8888	-7.33873	161875
Sample 13		28.422	34.378	-5.95598	62076.8
Sample 14		27.7467	33.1006	-5.35396	40898
Sample 15		27.8318	34.378	-6.54621	93456
IFN		ct	gapdh	△CT	△△CT		IFN	con	DSS	3MA	A/N	A/N+3MA
Sample 1	CON	30.2177	30.295	-0.0773482	1055.08			925.341	5001.55	5430.75	1133.56	2837.88
Sample 2		30.8696	30.7577	0.111942	925.341			1016.06	5120.65	7540.71	1105.99	2846.41
Sample 3		31.9274	31.9504	-0.0229866	1016.06			1055.08	4494.56	3932.57	1371.69	2922.63
Sample 4	DSS	33.0553	35.4116	-2.35633	5120.65			998.826
Sample 5		33.5929	35.9153	-2.32238	5001.55
Sample 6		32.796	34.9642	-2.16818	4494.56		relative value	0.926429	5.00743	5.43713	1.1349	2.84122
								1.01725	5.12667	7.54957	1.10728	2.84976
Sample 7	A/N	35.7235	35.9044	-0.180866	1133.56			1.05632	4.49984	3.93719	1.3733	2.92606
Sample 8		34.3544	34.4997	-0.145332	1105.99
Sample 9		34.9825	35.4385	-0.455952	1371.69		mean	1	4.87798	5.64129	1.20516	2.87235
							SD	0.0666409	0.332862	1.81482	0.146266	0.0467162
Sample 10	3MA	33.6989	36.14	-2.44115	5430.75
Sample 11		33.1647	36.0794	-2.9147	7540.71
Sample 12		33.7518	35.7273	-1.97547	3932.57
Sample 13	A/N+3MA	31.5591	33.0639	-1.50482	2837.88
Sample 14		32.1792	33.6883	-1.50914	2846.41
Sample 15		32.1575	33.7048	-1.54727	2922.63
IL-22		ct	gapdh	△CT	△△CT		IL-22	con	DSS	3MA	A/N	A/N+3MA
Sample 1	CON	34.5836	34.4857	0.0978646	934.415			934.415	2118.58	3648.67	1459.34	1394.81
Sample 2		35.2777	33.9831	1.29456	407.662			407.662	2219.86	2735.55	1084.35	1601.72
Sample 3		35.6819	34.971	0.710938	610.923			610.923	2470.33	3257.9	701.73	1796.64
Sample 4	DSS	34.9024	35.9855	-1.0831	2118.58			651
Sample 5		33.805	34.9555	-1.15047	2219.86
Sample 6		34.1254	35.4301	-1.3047	2470.33		relative value	1.43535	3.25434	5.60472	2.24169	2.14257
								0.626209	3.40992	4.20208	1.66567	2.4604
Sample 7	A/N	34.3923	34.9376	-0.545315	1459.34			0.938438	3.79466	5.00445	1.07793	2.75981
Sample 8		35.1532	35.2701	-0.116829	1084.35
Sample 9		35.8298	35.3188	0.511013	701.73		mean	1	3.48631	4.93708	1.66176	2.45426
							SD	0.40807	0.278141	0.703742	0.581891	0.308666
Sample 10	3MA	33.8693	35.7367	-1.86737	3648.67
Sample 11		34.6301	36.082	-1.45183	2735.55
Sample 12		33.2843	34.9882	-1.70394	3257.9
Sample 13	A/N+3MA	34.0027	34.4828	-0.480072	1394.81
Sample 14		35.0793	35.759	-0.67962	1601.72
Sample 15		34.1573	35.0026	-0.845299	1796.64
细胞
TNF-alpha	Control siRNA	ct	gapdh	△CT	△△CT
Sample 1	con	37.4109	34.4562	2.95469	128.989			Control siRNA			ATG5 siRNA
Sample 2		37.1519	34.3471	2.80477	143.113		TNF	con	lps/DSS	A/N	con	lps/DSS	A/N
Sample 3		38.2549	35.6614	2.59351	165.682			128.989	505.57	197.636	148.169	606.665	301.06
								143.113	428.894	232.925	110.976	606.548	329.406
Sample 4	lps/DSS	35.9722	34.9882	0.984016	505.57			165.682	478.968	196.113	119.548	574.359	296.996
Sample 5		35.7041	34.4828	1.22131	428.894
Sample 6		34.846	33.784	1.062	478.968
								145.928
Sample 7	A/N	36.6403	34.3013	2.33908	197.636
Sample 8		36.4033	34.3013	2.10206	232.925		relative value	0.883919	3.46452	1.35434	1.01536	4.15729	2.06307
Sample 9		38.3618	36.0115	2.35025	196.113			0.980711	2.93908	1.59616	0.760487	4.15649	2.25732
	ATG5 siRNA							1.13537	3.28222	1.3439	0.819228	3.93591	2.03522
Sample 10	con	37.2109	34.4562	2.75469	148.169
Sample 11		37.5188	34.3471	3.17168	110.976		mean	1	3.22861	1.43147	0.865024	4.08323	2.11854
Sample 12		37.0892	34.0249	3.06433	119.548		SD	0.12683	0.26679	0.142727	0.133464	0.127585	0.12099
Sample 13	lps/DSS	34.9222	34.2011	0.721029	606.665
Sample 14		35.2041	34.4828	0.721306	606.548
Sample 15		35.2084	34.4084	0.799975	574.359
Sample 16	A/N	36.0331	34.3013	1.73188	301.06
Sample 17		35.9033	34.3013	1.60206	329.406
Sample 18		35.763	34.0115	1.75148	296.996
IL-6	Control siRNA	ct	gapdh	△CT	△△CT			Control siRNA			ATG5 siRNA
Sample 1	con	36.0087	34.3471	1.66156	316.096		IL-6	con	lps/DSS	A/N	con	lps/DSS	A/N
Sample 2		35.9826	34.0249	1.95769	257.441			316.096	2116.09	994.223	299.218	2787.5	1895.96
Sample 3		37.0306	35.6614	1.36919	387.108			257.441	1511.22	581.924	388.413	2986.99	1317.62
								387.108	1573.65	643.39	375.917	2957.58	2375.97
Sample 4	lps/DSS	33.4014	34.4828	-1.0814	2116.09
Sample 5		33.8127	34.4084	-0.595718	1511.22
Sample 6		33.1299	33.784	-0.654113	1573.65			320.215
Sample 7	A/N	33.0278	33.0195	0.008358	994.223		relative value	0.987137	6.60832	3.10486	0.934429	8.70508	5.92089
Sample 8		35.0823	34.3013	0.781097	581.924			0.803962	4.7194	1.81729	1.21298	9.32808	4.1148
Sample 9		34.6478	34.0115	0.636234	643.39			1.2089	4.91435	2.00924	1.17395	9.23621	7.41991
	ATG5 siRNA
Sample 10	con	36.0878	34.3471	1.74073	299.218		mean	1	5.41402	2.31046	1.10712	9.08979	5.81854
Sample 11		35.3892	34.0249	1.36433	388.413		SD	0.202775	1.03888	0.694629	0.150821	0.336321	1.65493
Sample 12		35.5488	34.1373	1.41151	375.917
Sample 13	lps/DSS	31.7222	33.2011	-1.47897	2787.5
Sample 14		32.9041	34.4828	-1.57869	2986.99
Sample 15		32.844	34.4084	-1.56442	2957.58
Sample 16	A/N	32.0965	33.0195	-0.922928	1895.96
Sample 17		33.9033	34.3013	-0.397938	1317.62
Sample 18		32.763	34.0115	-1.24852	2375.97
IL-1	Control siRNA	ct	gapdh	△CT	△△CT			Control siRNA			ATG5 siRNA
Sample 1	con	31.814	32.4562	-0.642207	1560.72		IL-1	con	lps/DSS	A/N	con	lps/DSS	A/N
Sample 2		33.9709	34.3471	-0.376163	1297.89			1560.72	4782.13	2787.47	1560.72	5542.72	3387.47
Sample 3		34.8855	35.6614	-0.775894	1712.25			1297.89	4713.31	2278.17	1297.89	5403.23	3364.18
								1712.25	4319.76	2208.2	1134.87	6597.44	4429.2
Sample 4	lps/DSS	32.7305	34.9882	-2.25765	4782.13
Sample 5		32.2461	34.4828	-2.23674	4713.31
Sample 6		32.2975	34.4084	-2.11095	4319.76			1523.62
Sample 7	A/N	31.5405	33.0195	-1.47896	2787.47		relative value	1.02435	3.13867	1.82951	1.02435	3.63787	2.22331
Sample 8		33.1134	34.3013	-1.18787	2278.17			0.851845	3.0935	1.49524	0.851845	3.54632	2.20802
Sample 9		32.8686	34.0115	-1.14287	2208.2			1.12381	2.8352	1.44932	0.744851	4.33012	2.90703
	ATG5 siRNA
Sample 10	con	33.814	34.4562	-0.642207	1560.72		mean	1	3.02246	1.59135	0.873681	3.8381	2.44612
Sample 11		33.9709	34.3471	-0.376163	1297.89		SD	0.137606	0.163735	0.207522	0.141023	0.428551	0.399231
Sample 12		33.9548	34.1373	-0.182524	1134.87
Sample 13	lps/DSS	30.7305	33.2011	-2.47059	5542.72
Sample 14		31.9746	34.4084	-2.43382	5403.23
Sample 15		31.0621	33.784	-2.72191	6597.44
Sample 16	A/N	31.2593	33.0195	-1.76021	3387.47
Sample 17		32.551	34.3013	-1.75026	3364.18
Sample 18		31.8645	34.0115	-2.14705	4429.2
