# Supplementary material for: Combined administration of anisodamine and neostigmine alleviated colitis by inducing autophagy and inhibiting inflammation
Source: PLoS One. 2024 Feb 14;19(2):e0291543. doi: 10.1371/journal.pone.0291543 (PMC10866466; doi:10.1371/journal.pone.0291543)
Supplement: S1 Data — (ZIP) [file pone.0291543.s006.zip › figure6 body weight.xlsx]

## Sheet: Sheet1
	Day1	Day2	Day3	Day4	Day5	Day6	Day7		relative value
con1	23.4	24	24	23.9	24	23.4	23.7		100	102.564	102.564	102.137	102.564	100	101.282
con2	25.1	25.6	25.1	25.4	25.4	25.5	25.4		100	101.992	100	101.195	101.195	101.594	101.195
con3	23.2	23.4	23.4	23.7	23.7	23.4	23.7		100	100.862	100.862	102.155	102.155	100.862	102.155
con4	24.1	24.2	24.2	24.3	24.3	24.1	24.2		100	100.415	100.415	100.83	100.83	100	100.415
								mean	100	101.458	100.96	101.579	101.686	100.614	101.262
								sd	0	0.859035	0.974863	0.581278	0.700893	0.666182	0.616468
DSS1	24.6	25.1	24.8	24.4	23.7	22.4	20.4		100	102.033	100.813	99.187	96.3415	91.0569	82.9268
DSS2	25.7	26.2	25.4	24.9	24	22.1	20.4		100	101.946	98.8327	96.8872	93.3852	85.9922	79.3774
DSS3	26.6	26.4	26.3	25.9	25.3	23.3	21.3		100	99.2481	98.8722	97.3684	95.1128	87.594	80.0752
DSS4	25.5	26	25	24.8	24.3	22.8	20.4		100	101.961	98.0392	97.2549	95.2941	89.4118	80
								mean	100	101.297	99.1393	97.6744	95.0334	88.5137	80.5949
								sd	0	1.18323	1.02187	0.891247	1.06087	1.90251	1.37333
DSS+ANI/NEO1	24.7	25.3	25.1	24.9	24.4	23.8	22.9		100	102.429	101.619	100.81	98.7854	96.3563	92.7126
DSS+ANI/NEO2	21.9	22.1	22	21.9	21.2	21	19.9		100	100.913	100.457	100	96.8037	95.8904	90.8676
DSS+ANI/NEO3	23.7	24.1	24.5	24.2	23.4	22.6	21.4		100	101.688	103.376	102.11	98.7342	95.3586	90.2954
DSS+ANI/NEO4	23.8	24.4	24.1	24	23.4	22.2	21.6		100	102.521	101.261	100.84	98.3193	93.2773	90.7563
								mean	100	101.888	101.678	100.94	98.1606	95.2207	91.1579
								sd	0	0.648805	1.06667	0.754771	0.804036	1.17621	0.922833
DSS+3MA1	25	25.1	24.3	24	23.9	22.2	19.2		100	100.4	97.2	96	95.6	88.8	76.8
DSS+3MA2	26.6	26.4	26.3	26.2	24.9	23.6	21		100	99.2481	98.8722	98.4962	93.609	88.7218	78.9474
DSS+3MA3	26.2	26.3	25.7	25.2	23.9	22.3	21.1		100	100.382	98.0916	96.1832	91.2214	85.1145	80.5344
DSS+3MA4	23	23.5	22.9	22.5	22.1	20.2	18.5		100	102.174	99.5652	97.8261	96.087	87.8261	80.4348
								mean	100	100.551	98.4323	97.1264	94.1293	87.6156	79.1791
								sd	0	1.04676	0.881991	1.06353	1.91847	1.49384	1.51057
DSS+3MA+ANI/NEO1	24.9	25.2	24.9	24.2	24.1	22.5	21.2		100	101.205	100	97.1888	96.7871	90.3614	85.1406
DSS+3MA+ANI/NEO2	24.5	25.3	24.2	24	23.4	22.7	21.4		100	103.265	98.7755	97.9592	95.5102	92.6531	87.3469
DSS+3MA+ANI/NEO3	24.7	24.7	24.3	24.3	23.7	22.7	21.5		100	100	98.3806	98.3806	95.9514	91.9028	87.0445
DSS+3MA+ANI/NEO4	25.8	26.2	25.9	25.7	24.8	23.5	21.9		100	101.55	100.388	99.6124	96.124	91.0853	84.8837
								mean	100	101.505	99.3859	98.2852	96.0932	91.5007	86.1039
								sd	0	1.16789	0.831232	0.87736	0.45894	0.860251	1.10077
