# Supplementary material for: Combined administration of anisodamine and neostigmine alleviated colitis by inducing autophagy and inhibiting inflammation
Source: PLoS One. 2024 Feb 14;19(2):e0291543. doi: 10.1371/journal.pone.0291543 (PMC10866466; doi:10.1371/journal.pone.0291543)
Supplement: S1 Data — (ZIP) [file pone.0291543.s006.zip › Figure6 DAI colon length.xls]

## Sheet: Sheet1
	diarrhoea	DAY1	DAY2	DAY3	DAY4	DAY5	DAY6	DAY7	diarrhoea	DAY1	DAY2	DAY3	DAY4	DAY5	DAY6	DAY7	diarrhoea	DAY1	DAY2	DAY3	DAY4	DAY5	DAY6	DAY7	diarrhoea	DAY1	DAY2	DAY3	DAY4	DAY5	DAY6	DAY7	diarrhoea	DAY1	DAY2	DAY3	DAY4	DAY5	DAY6	DAY7
	CON	0	0	0	0	0	0	0	DSS	0	0	0	1.5	2	2.5	4	DSS+ANI/NEO	0	0	0	0	0	1	1	DSS+3MA	0	0	0	0	2	2.5	4	DSS+ANI/NEO+3MA	0	0	0	0	0	2	2
		0	0	0	0	0	0	0		0	0	0	1.5	2	4	4		0	0	0	1	1	2	2		0	0	0	0	2	3	4		0	0	0	0	2	2	2
		0	0	0	0	0	0	0		0	0	0	2	2	2.5	2.5		0	0	0	1	1	2	2		0	0	0	2	3	4	4		0	0	0	2	2	2	3
		0	0	0	0	0	0	0		0	0	0	1	2	2.5	3.5		0	0	0	0	0	0	1		0	0	0	0	0	2	3		0	0	0	2	2	3	4
	blood	DAY1	DAY2	DAY3	DAY4	DAY5	DAY6	DAY7	blood	DAY1	DAY2	DAY3	DAY4	DAY5	DAY6	DAY7	blood	DAY1	DAY2	DAY3	DAY4	DAY5	DAY6	DAY7	blood	DAY1	DAY2	DAY3	DAY4	DAY5	DAY6	DAY7	blood	DAY1	DAY2	DAY3	DAY4	DAY5	DAY6	DAY7
	CON	0	0	0	0	0	0	0	DSS	0	0	0	0	1	1	2	DSS+ANI/NEO	0	0	0	0	0	0	1	DSS+3MA	0	0	0	0	0	1	2.5	DSS+ANI/NEO+3MA	0	0	0	0	0	0	0
		0	0	0	0	0	0	0		0	0	0	0	0	2.5	4		0	0	0	0	0	0	0		0	0	0	0	0	1.5	3		0	0	0	0	0	0	0
		0	0	0	0	0	0	0		0	0	0	0	0	1	3		0	0	0	0	0	1	1		0	0	0	0	1	4	4		0	0	0	0	0	0	1
		0	0	0	0	0	0	0		0	0	0	0	1	2	3		0	0	0	0	0	0	0		0	0	0	0	0	0	1.5		0	0	0	0	0	1	2
	DAI	DAY1	DAY2	DAY3	DAY4	DAY5	DAY6	DAY7	DAI	DAY1	DAY2	DAY3	DAY4	DAY5	DAY6	DAY7	DAI	DAY1	DAY2	DAY3	DAY4	DAY5	DAY6	DAY7	DAI	DAY1	DAY2	DAY3	DAY4	DAY5	DAY6	DAY7	DAI	DAY1	DAY2	DAY3	DAY4	DAY5	DAY6	DAY7
	CON	0	0	0	0	0	0	0	DSS	0	0	0	1.5	3	3.5	6	DSS+ANI/NEO	0	0	0	0	0	1	2	DSS+3MA	0	0	0	0	2	3.5	6.5	DSS+ANI/NEO+3MA	0	0	0	0	0	2	2
		0	0	0	0	0	0	0		0	0	0	1.5	2	6.5	8		0	0	0	1	1	2	2		0	0	0	0	2	4.5	7		0	0	0	0	2	2	2
		0	0	0	0	0	0	0		0	0	0	2	2	3.5	5.5		0	0	0	1	1	3	3		0	0	0	2	4	8	8		0	0	0	2	2	2	4
		0	0	0	0	0	0	0		0	0	0	1	3	4.5	6.5		0	0	0	0	0	0	1		0	0	0	0	0	2	4.5		0	0	0	2	2	4	6
	mean	0	0	0	0	0	0	0	mean	0	0	0	1.5	2.5	4.5	6.5	mean	0	0	0	0.5	0.5	1.5	2	mean	0	0	0	0.5	2	4.5	6.5	mean	0	0	0	1	1.5	2.5	3.5
	SD	0	0	0	0	0	0	0	SD	0	0	0	0.408248	0.57735	1.41421	1.08012	SD	0	0	0	0.57735	0.57735	1.29099	0.816497	SD	0	0	0	1	1.63299	2.54951	1.47196	SD	0	0	0	1.1547	1	1	1.91485
colon length（cm）
	CON	DSS	DSS+3MA	DSS+ANI/NEO	DSS+ANI/NEO+3MA
	7.5	5.1	4.9	6.2	5.6
	7.3	5.3	4.7	6.5	5.4
	7.7	5	4.8	6.4	5.7
	7.2	5.3	5	6.1	5.3
mean	7.425	5.175	4.85	6.3	5.5
SD	0.221736	0.15	0.129099	0.182574	0.182574
