# Supplementary material for: Combined administration of anisodamine and neostigmine alleviated colitis by inducing autophagy and inhibiting inflammation
Source: PLoS One. 2024 Feb 14;19(2):e0291543. doi: 10.1371/journal.pone.0291543 (PMC10866466; doi:10.1371/journal.pone.0291543)
Supplement: S1 Data — (ZIP) [file pone.0291543.s006.zip › Figure8 body weight.xls]

## Sheet: Sheet1
	DAY1	DAY2	DAY3	DAY4	DAY5	DAY6	DAY7
CON1	23.7	24.1	24.4	24.1	23.1	23.5	23.3
CON2	21	21.4	21.4	21.4	21.1	21.5	21.1
CON3	24	23.9	23.7	23.6	24.8	23.9	23.8
relative value	1	1.01688	1.02954	1.01688	0.974684	0.991561	0.983122
	1	1.01905	1.01905	1.01905	1.00476	1.02381	1.00476
	1	0.995833	0.9875	0.983333	1.03333	0.995833	0.991667
MEAN	1	1.01059	1.01203	1.00642	1.00426	1.00373	0.993184
SD	0	0.0128223	0.0218795	0.0200227	0.0293281	0.0175161	0.0108992
DSS1	24.1	23.6	23.1	22.4	22	21.9	21.3
DSS2	23.6	23.5	23.4	22.4	21.7	21.5	20.4
DSS3	24.2	24.1	23.4	23.4	22	21.6	20.7
relative value	1	0.979253	0.958506	0.929461	0.912863	0.908714	0.883817
	1	0.995763	0.991525	0.949153	0.919492	0.911017	0.864407
	1	0.995868	0.966942	0.966942	0.909091	0.892562	0.855372
MEAN	1	0.990295	0.972325	0.948518	0.913815	0.904098	0.867865
SD	0	0.00956229	0.017155	0.0187488	0.00526527	0.0100562	0.0145347
ANI/NEO1	22.3	22.1	22.6	21.4	20.6	20.2	20.7
ANI/NEO2	23.9	24.2	24.3	22.6	22.4	22.5	22
ANI/NEO3	24.6	24.7	24.1	23.8	23.1	23.1	22.6
relative value	1	0.991031	1.01345	0.959641	0.923767	0.90583	0.928251
	1	1.01255	1.01674	0.945607	0.937238	0.941423	0.920502
	1	1.00407	0.979675	0.96748	0.939024	0.939024	0.918699
MEAN	1	1.00255	1.00329	0.957576	0.933343	0.928759	0.922484
SD	0	0.0108402	0.0205155	0.0110818	0.00834135	0.0198935	0.00507506
MLA1	23.3	22.9	22.9	21.9	21.2	20.8	20.3
MLA2	24	24	23.7	23	22	20.7	19.8
MLA3	22.6	22.6	22.6	22	21.1	19.4	17.8
relative value	1	0.982833	0.982833	0.939914	0.909871	0.892704	0.871245
	1	1	0.9875	0.958333	0.916667	0.8625	0.825
	1	1	1	0.973451	0.933628	0.858407	0.787611
MEAN	1	0.994278	0.990111	0.957233	0.920055	0.871204	0.827952
SD	0	0.00991159	0.0088765	0.0167956	0.0122357	0.0187319	0.0418951
A/N+MLA1	23.6	23.3	23	22	21.7	21.4	20.3
A/N+MLA2	22.9	23.3	22.2	21.7	20.8	20.8	19.8
A/N+MLA3	23.8	24.3	24.1	23	21.5	21.4	20.8
relative value	1	0.987288	0.974576	0.932203	0.919492	0.90678	0.860169
	1	1.01747	0.969432	0.947598	0.908297	0.908297	0.864629
	1	1.02101	1.01261	0.966387	0.903361	0.89916	0.87395
MEAN	1	1.00859	0.985538	0.948729	0.910383	0.904745	0.866249
SD	0	0.0185309	0.0235815	0.0171196	0.008265	0.00489654	0.00703151
