# Supplementary material for: Combined administration of anisodamine and neostigmine alleviated colitis by inducing autophagy and inhibiting inflammation
Source: PLoS One. 2024 Feb 14;19(2):e0291543. doi: 10.1371/journal.pone.0291543 (PMC10866466; doi:10.1371/journal.pone.0291543)
Supplement: S1 Data — (ZIP) [file pone.0291543.s006.zip › Figure8 DAI colon length.xls]

## Sheet: Sheet1
	Colon length (cm)
	CON1	6.5
	CON2	6.8
	CON3	6.5
	CON4	6.1
	mean	6.475
	SD	0.287228
	DSS1	5.6
	DSS2	5
	DSS3	5.8
	DSS4	5.4
	mean	5.45
	SD	0.341565
	ANI/NEO1	6.4
	ANI/NEO2	6
	ANI/NEO3	6.2
	ANI/NEO4	6.5
	mean	6.275
	SD	0.221736
	MLA1	5.5
	MLA2	5
	MLA3	4.7
	MLA4	4.8
	mean	5
	SD	0.355903
	A/N+MLA1	5
	A/N+MLA2	5.4
	A/N+MLA3	4.9
	A/N+MLA4	5.3
	mean	5.15
	SD	0.238048
diarrhoea	DAY1	DAY2	DAY3	DAY4	DAY5	DAY6	DAY7	blood	DAY1	DAY2	DAY3	DAY4	DAY5	DAY6	DAY7		DAI	DAY1	DAY2	DAY3	DAY4	DAY5	DAY6	DAY7
DSS1	0	0	0	2	2	2	4	DSS1	0	0	0	0	0	2	2		DSS1	0	0	0	2	2	4	6
DSS2	0	0	0	2	2	4	4	DSS2	0	0	0	0	2	2	4		DSS2	0	0	0	2	4	6	8
DSS3	0	0	0	0	2	2	4	DSS3	0	0	0	0	0	2	2		DSS3	0	0	0	0	2	4	6
DSS4	0	0	0	0	0	2	4	DSS4	0	0	0	0	2	2	2		DSS4	0	0	0	0	2	4	6
																	mean	0	0	0	1	2.5	4.5	6.5
																	SD	0	0	0	1.1547	1	1	1
ANI/NEO1	0	0	0	0	0	2	2	ANI/NEO1	0	0	0	0	0	2	2		ANI/NEO1	0	0	0	0	0	4	4
ANI/NEO2	0	0	0	2	2	2	2	ANI/NEO2	0	0	0	0	0	0	0		ANI/NEO2	0	0	0	2	2	2	2
ANI/NEO3	0	0	0	0	0	0	2	ANI/NEO3	0	0	0	0	0	2	2		ANI/NEO3	0	0	0	0	0	2	4
ANI/NEO4	0	0	0	0	0	0	2	ANI/NEO4	0	0	0	0	0	0	0		ANI/NEO4	0	0	0	0	0	0	2
																	mean	0	0	0	0.5	0.5	2	3
																	SD	0	0	0	1	1	1.63299	1.1547
MLA1	0	0	0	0	2	2	4	MLA1	0	0	0	0	0	2	4		MLA1	0	0	0	0	2	4	8
MLA2	0	0	0	0	2	4	4	MLA2	0	0	0	0	0	0	2		MLA2	0	0	0	0	2	4	6
MLA3	0	0	0	0	2	4	4	MLA3	0	0	0	2	2	4	4		MLA3	0	0	0	2	4	8	8
MLA4	0	0	0	0	0	2	2	MLA4	0	0	0	0	0	2	4		MLA4	0	0	0	0	0	4	6
																	mean	0	0	0	0.5	2	5	7
																	SD	0	0	0	1	1.63299	2	1.1547
A/N+MLA1	0	0	0	0	0	2	4	A/N+MLA1	0	0	0	0	0	2	2		A/N+MLA1	0	0	0	0	0	4	6
A/N+MLA2	0	0	0	0	2	2	4	A/N+MLA2	0	0	0	0	0	2	2		A/N+MLA2	0	0	0	0	2	4	6
A/N+MLA3	0	0	0	0	2	4	4	A/N+MLA3	0	0	0	0	0	2	4		A/N+MLA3	0	0	0	0	2	6	8
A/N+MLA4	0	0	0	2	2	2	2	A/N+MLA4	0	0	0	0	2	4	4		A/N+MLA4	0	0	0	2	4	6	6
																	mean	0	0	0	0.5	2	5	6.5
																	SD	0	0	0	1	1.63299	1.1547	1
