# Supplementary material for: Combined administration of anisodamine and neostigmine alleviated colitis by inducing autophagy and inhibiting inflammation
Source: PLoS One. 2024 Feb 14;19(2):e0291543. doi: 10.1371/journal.pone.0291543 (PMC10866466; doi:10.1371/journal.pone.0291543)
Supplement: S1 Data — (ZIP) [file pone.0291543.s006.zip › Figure1 and 2 HE.xls]

## Sheet: Sheet1
	HE	mean	SD			HE	mean	SD
CON	0	0.25	0.288675		CON	0	0.25	0.288675
	0					0
	0.5					0.5
	0.5					0.5
DSS	3	3.5	0.57735
	4				DSS	3	3.5	0.57735
	4					4
	3					4
						3
ANI/NEO 5mg/kg	3	2.625	0.478714
	3
	2.5				ANI/NEO 10mg/kg	2.5	2.375	0.25
	2					2
						2.5
ANI/NEO 10mg/kg	2.5	2.375	0.25			2.5
	2.5
	2
	2.5
ANI/NEO 20mg/kg	2.5	2.25	0.5
	2.5
	2.5
	1.5
