# Supplementary material for: Combined administration of anisodamine and neostigmine alleviated colitis by inducing autophagy and inhibiting inflammation
Source: PLoS One. 2024 Feb 14;19(2):e0291543. doi: 10.1371/journal.pone.0291543 (PMC10866466; doi:10.1371/journal.pone.0291543)
Supplement: S1 Data — (ZIP) [file pone.0291543.s006.zip › Figure1 body weight.xls]

## Sheet: Sheet1
body weight
	day1	day2	day3	day4	day5	day6	day7
CON	23.85	23.6	23.7	23.7	23.9	24.2	23.74
	20.47	21.1	20.74	20.34	20.74	21.03	20.37
	23.22	22.64	23.48	23.19	23.25	23.61	22.87
relative value	1	0.989518	0.993711	0.993711	1.0021	1.01468	0.995388
	1	1.03078	1.01319	0.993649	1.01319	1.02736	0.995115
	1	0.975022	1.0112	0.998708	1.00129	1.0168	0.984927
mean	1	0.998439	1.00603	0.995356	1.00553	1.01961	0.99181
SD	0	0.0289283	0.0107176	0.0029031	0.00664929	0.00679304	0.00596244
DSS	24.4	25	25.2	23.5	22.7	21.4	19.7
	24.7	24.7	24.4	23.7	22.8	21.7	19.6
	25.5	25.7	24.7	22.7	22.3	21.2	19.9
relative value	1	1.02459	1.03279	0.963115	0.930328	0.877049	0.807377
	1	1	0.987854	0.959514	0.923077	0.878543	0.793522
	1	1.00784	0.968627	0.890196	0.87451	0.831373	0.780392
mean	1	1.01081	0.996423	0.937608	0.909305	0.862321	0.793764
SD	0	0.0125609	0.0329268	0.0410997	0.0303507	0.0268129	0.0134941
ANI	24.9	24.9	25.2	24	23.2	22.7	22
	23	22.9	22.9	21.8	21.1	20.9	20.1
	24.6	24.6	24.3	23.2	22.3	21.8	21.3
relative value	1	1	1.01205	0.963855	0.931727	0.911647	0.883534
	1	0.995652	0.995652	0.947826	0.917391	0.908696	0.873913
	1	1	0.987805	0.943089	0.906504	0.886179	0.865854
mean	1	0.998551	0.998502	0.95159	0.918541	0.902174	0.874434
SD	0	0.00251022	0.0123703	0.0108827	0.0126506	0.0139303	0.00885173
NEO	23.98	24	23.6	22.3	21.9	21.8	21.1
	22.83	22.85	22.67	21.45	21.1	20	19.9
	24.45	24.69	24.15	23.1	22.3	22.2	21.1
relative value	1	1.00083	0.984153	0.929942	0.913261	0.909091	0.8799
	1	1.00088	0.992992	0.939553	0.924223	0.87604	0.87166
	1	1.00982	0.98773	0.944785	0.912065	0.907975	0.862986
mean	1	1.00384	0.988292	0.938093	0.916516	0.897702	0.871515
SD	0	0.00517363	0.0044458	0.00752874	0.00670047	0.0187681	0.00845805
ANI/NEO	23.69	24.35	24.15	22.74	22.4	21.8	21.1
	24.83	25.33	25	24.3	23.7	23.1	22.4
	24.93	24.94	25.27	24.56	23.8	22.9	22.7
relative value	1	1.02786	1.01942	0.959899	0.945547	0.92022	0.890671
	1	1.02014	1.00685	0.978655	0.954491	0.930326	0.902135
	1	1.0004	1.01364	0.985158	0.954673	0.918572	0.91055
mean	1	1.01613	1.0133	0.974571	0.95157	0.923039	0.901118
SD	0	0.0141606	0.00629225	0.0131158	0.00521725	0.00636424	0.00997806
