# Supplementary material for: Combined administration of anisodamine and neostigmine alleviated colitis by inducing autophagy and inhibiting inflammation
Source: PLoS One. 2024 Feb 14;19(2):e0291543. doi: 10.1371/journal.pone.0291543 (PMC10866466; doi:10.1371/journal.pone.0291543)
Supplement: S1 Data — (ZIP) [file pone.0291543.s006.zip › Figure1 DAI COLON length.xls]

## Sheet: Sheet1
CON	colon length	MEAN	SD
1	6.5	6.55	0.208167
2	6.8
3	6.6
4	6.3
DSS
1	4.7	4.925	0.287228
2	4.7
3	5.3
4	5
DSS+ANI
1	5.3	5.425	0.15
2	5.5
3	5.3
4	5.6
DSS+NEO
1	5.2	5.275	0.170783
2	5.3
3	5.1
4	5.5
DSS+ANI/NEO
1	6.4	6.05	0.387298
2	6.1
3	5.5
4	6.2
diarrhoea									blood									DAI
CON	DAY1	DAY2	DAY3	DAY4	DAY5	DAY6	DAY7		CON	DAY1	DAY2	DAY3	DAY4	DAY5	DAY6	DAY7		CON	DAY1	DAY2	DAY3	DAY4	DAY5	DAY6	DAY7
1	0	0	0	0	0	0	0		1	0	0	0	0	0	0	0		1	0	0	0	0	0	0	0
2	0	0	0	0	0	0	0		2	0	0	0	0	0	0	0		2	0	0	0	0	0	0	0
3	0	0	0	0	0	0	0		3	0	0	0	0	0	0	0		3	0	0	0	0	0	0	0
4	0	0	0	0	0	0	0		4	0	0	0	0	0	0	0		4	0	0	0	0	0	0	0
																		mean	0	0	0	0	0	0	0
																		SD	0	0	0	0	0	0	0
DSS	DAY1	DAY2	DAY3	DAY4	DAY5	DAY6	DAY7		DSS	DAY1	DAY2	DAY3	DAY4	DAY5	DAY6	DAY7		DSS	DAY1	DAY2	DAY3	DAY4	DAY5	DAY6	DAY7
1	0	0	0	2	2	4	4		1	0	0	0	0	0	2	4		1	0	0	0	2	2	6	8
2	0	0	0	2	2	2	4		2	0	0	0	0	2	4	4		2	0	0	0	2	4	6	8
3	0	0	0	0	0	2	4		3	0	0	0	0	0	2	2		3	0	0	0	0	0	4	6
4	0	0	0	0	2	2	2		4	0	0	0	0	0	2	4		4	0	0	0	0	2	4	6
																		mean	0	0	0	1	2	5	7
																		SD	0	0	0	1.1547	1.63299	1.1547	1.1547
DSS+ANI	DAY1	DAY2	DAY3	DAY4	DAY5	DAY6	DAY7		DSS+ANI	DAY1	DAY2	DAY3	DAY4	DAY5	DAY6	DAY7		DSS+ANI	DAY1	DAY2	DAY3	DAY4	DAY5	DAY6	DAY7
1	0	0	0	0	0	2	2		1	0	0	0	0	0	0	2		1	0	0	0	0	0	2	4
2	0	0	0	2	2	2	2		2	0	0	0	0	0	2	2		2	0	0	0	2	2	4	4
3	0	0	0	0	2	2	2		3	0	0	0	0	0	2	4		3	0	0	0	0	2	4	6
4	0	0	0	0	0	2	2		4	0	0	0	0	0	0	2		4	0	0	0	0	0	2	4
																		mean	0	0	0	0.5	1	3	4.5
																		SD	0	0	0	1	1.1547	1.1547	1
DSS+NEO	DAY1	DAY2	DAY3	DAY4	DAY5	DAY6	DAY7		DSS+NEO	DAY1	DAY2	DAY3	DAY4	DAY5	DAY6	DAY7		DSS+NEO	DAY1	DAY2	DAY3	DAY4	DAY5	DAY6	DAY7
1	0	0	0	2	2	4	4		1	0	0	0	0	0	0	2		1	0	0	0	2	2	4	6
2	0	0	0	0	0	0	2		2	0	0	0	0	0	2	2		2	0	0	0	0	0	2	4
3	0	0	0	0	0	2	2		3	0	0	0	0	0	2	2		3	0	0	0	0	0	4	4
4	0	0	0	0	0	0	2		4	0	0	0	0	0	2	2		4	0	0	0	0	0	2	4
																		mean	0	0	0	0.5	0.5	3	4.5
																		SD	0	0	0	1	1	1.1547	1
DSS+ANI/NEO	DAY1	DAY2	DAY3	DAY4	DAY5	DAY6	DAY7		DSS+ANI/NEO	DAY1	DAY2	DAY3	DAY4	DAY5	DAY6	DAY7		DSS+ANI/NEO	DAY1	DAY2	DAY3	DAY4	DAY5	DAY6	DAY7
1	0	0	0	2	0	2	2		1	0	0	0	0	2	2	2		1	0	0	0	2	2	4	4
2	0	0	0	0	0	0	2		2	0	0	0	0	0	2	2		2	0	0	0	0	0	2	4
3	0	0	0	0	0	0	0		3	0	0	0	0	0	0	2		3	0	0	0	0	0	0	2
4	0	0	0	0	0	0	2		4	0	0	0	0	0	2	2		4	0	0	0	0	0	2	4
																		mean	0	0	0	0.5	0.5	2	3.5
																		SD	0	0	0	1	1	1.63299	1
