# Supplementary material for: Combined administration of anisodamine and neostigmine alleviated colitis by inducing autophagy and inhibiting inflammation
Source: PLoS One. 2024 Feb 14;19(2):e0291543. doi: 10.1371/journal.pone.0291543 (PMC10866466; doi:10.1371/journal.pone.0291543)
Supplement: S1 Data — (ZIP) [file pone.0291543.s006.zip › Figure2 body weight.xls]

## Sheet: Sheet1
	day1	day2	day3	day4	day5	day6	day7			day1	day2	day3	day4	day5	day6	day7
空白对照1	23.85	23.6	23.7	23.7	23.9	24.2	23.74		CON	23.85	23.6	23.7	23.7	23.9	24.2	23.74
空白对照2	20.47	21.1	19.74	20.34	20.74	21.03	20.37			20.47	21.1	20.74	20.34	20.74	21.03	20.37
空白对照3	23.22	22.64	22.48	23.19	23.25	23.61	22.87			23.22	22.64	23.48	23.19	23.25	23.61	22.87
	1	0.989518	0.993711	0.993711	1.0021	1.01468	0.995388		relative value	1	0.989518	0.993711	0.993711	1.0021	1.01468	0.995388
	1	1.03078	0.964338	0.993649	1.01319	1.02736	0.995115			1	1.03078	1.01319	0.993649	1.01319	1.02736	0.995115
	1	0.975022	0.968131	0.998708	1.00129	1.0168	0.984927			1	0.975022	1.0112	0.998708	1.00129	1.0168	0.984927
									mean	1	0.998439	1.00603	0.995356	1.00553	1.01961	0.99181
									SD	0	0.0289283	0.0107176	0.0029031	0.00664929	0.00679304	0.00596244
DSS1	25.38	25.93	25.49	24.54	23.92	23.33	20.07		DSS	25.38	25.93	25.49	24.54	23.92	23.33	20.07
DSS3	21.89	21.87	21.89	21.44	21.3	20.09	17.66			21.89	21.87	21.89	21.44	21.3	20.09	17.66
DSS4	23.02	23.64	23.32	22.81	21.45	19.33	17.13			23.02	23.64	23.32	22.81	21.45	19.33	17.13
DSS5	21.71	21.9	22.22	21.24	20.89	18.61	16			21.71	21.9	22.22	21.24	20.89	18.61	16
	1	1.02167	1.00433	0.966903	0.942474	0.919228	0.79078		relative value	1	1.02167	1.00433	0.966903	0.942474	0.919228	0.79078
	1	0.999086	1	0.979443	0.973047	0.917771	0.806761			1	0.999086	1	0.979443	0.973047	0.917771	0.806761
	1	1.02693	1.01303	0.990877	0.931798	0.839705	0.744136			1	1.02693	1.01303	0.990877	0.931798	0.839705	0.744136
	1	1.00875	1.02349	0.978351	0.962229	0.857209	0.736988			1	1.00875	1.02349	0.978351	0.962229	0.857209	0.736988
	#REF!	#REF!	#REF!	#REF!	#REF!	#REF!	#REF!		mean	1	1.01411	1.01021	0.978894	0.952387	0.883478	0.769666
	#REF!	#REF!	#REF!	#REF!	#REF!	#REF!	#REF!		SD	0	0.0125965	0.0103784	0.00979766	0.0186714	0.0410699	0.0343586
新斯莨菪碱
低剂量1	23.53	23.55	23.64	22.88	21.87	21.39	19.58		ANI/NEO 5mg/kg	23.53	23.55	23.64	22.88	21.87	21.39	19.58
低剂量2	23.96	24.06	23.6	23.32	22.76	21.54	20.2			23.96	24.06	23.6	23.32	22.76	21.54	20.2
低剂量3	20.76	21.3	21.56	20.84	20.43	19.08	16.99			20.76	21.3	21.56	20.84	20.43	19.08	16.99
低剂量5	22.09	23.1	23.03	21.99	22.02	20.56	17.86			22.09	23.1	23.03	21.99	22.02	20.56	17.86
	1	1.00085	1.00467	0.972376	0.929452	0.909052	0.832129		relative value	1	1.00085	1.00467	0.972376	0.929452	0.909052	0.832129
	1	1.00417	0.984975	0.973289	0.949917	0.898998	0.843072			1	1.00417	0.984975	0.973289	0.949917	0.898998	0.843072
	1	1.02601	1.03854	1.00385	0.984104	0.919075	0.818401			1	1.02601	1.03854	1.00385	0.984104	0.919075	0.818401
	1	1.04572	1.04255	0.995473	0.996831	0.930738	0.808511			1	1.04572	1.04255	0.995473	0.996831	0.930738	0.808511
	#REF!	#REF!	#REF!	#REF!	#REF!	#REF!	#REF!		mean	1	1.01919	1.01768	0.986248	0.965076	0.914466	0.825528
	#REF!	#REF!	#REF!	#REF!	#REF!	#REF!	#REF!		SD	0	0.0209152	0.0276429	0.0158686	0.0309265	0.0135963	0.015185
中剂量1	23.78	24.19	23.19	22.7	22.56	22.22	20.58		ANI/NEO 10mg/kg	23.78	24.19	23.19	22.7	22.56	22.22	20.58
中剂量2	22.18	22.68	23.08	21.98	21.99	21.16	18.65			22.18	22.68	23.08	21.98	21.99	21.16	18.65
中剂量3	21.35	21.78	21.33	20.75	20.95	19.96	17.62			21.35	21.78	21.33	20.75	20.95	19.96	17.62
中剂量4	23.2	24.17	23.66	23.75	23.65	22.42	18.91			23.2	24.17	23.66	23.75	23.65	22.42	18.91
	1	1.01724	0.975189	0.954584	0.948696	0.934399	0.865433		relative value	1	1.01724	0.975189	0.954584	0.948696	0.934399	0.865433
	1	1.02254	1.04058	0.990983	0.991434	0.954013	0.840848			1	1.02254	1.04058	0.990983	0.991434	0.954013	0.840848
	1	1.02014	0.999063	0.971897	0.981265	0.934895	0.825293			1	1.02014	0.999063	0.971897	0.981265	0.934895	0.825293
	1	1.04181	1.01983	1.02371	1.0194	0.966379	0.815086			1	1.04181	1.01983	1.02371	1.0194	0.966379	0.815086
	#REF!	#REF!	#REF!	#REF!	#REF!	#REF!	#REF!		mean	1	1.02543	1.00866	0.985293	0.985198	0.947421	0.836665
	#REF!	#REF!	#REF!	#REF!	#REF!	#REF!	#REF!		SD	0	0.0111308	0.0280226	0.0296115	0.0291905	0.0155923	0.0219095
	#REF!	#REF!	#REF!	#REF!	#REF!	#REF!	#REF!
高剂量1	20.56	20.71	20.56	20.13	19.82	19.67	17.8		ANI/NEO 20mg/kg	20.56	20.71	20.56	20.13	19.82	19.67	17.8
高剂量3	21.44	21.65	21.92	21.18	21.52	20.44	19.49			21.44	21.65	21.92	21.18	21.52	20.44	19.49
高剂量6	22.65	23.53	23.06	22.24	21.77	20.91	20.69			22.65	23.53	23.06	22.24	21.77	20.91	20.69
高剂量7	20.27	20.53	21.04	20.2	20.71	19.58	17.6			20.27	20.53	21.04	20.2	20.71	19.58	17.6
	1	1.0073	1	0.979086	0.964008	0.956712	0.865759		relative value	1	1.0073	1	0.979086	0.964008	0.956712	0.865759
	1	1.00979	1.02239	0.987873	1.00373	0.953358	0.909049			1	1.00979	1.02239	0.987873	1.00373	0.953358	0.909049
	1	1.03885	1.0181	0.981898	0.961148	0.923179	0.913466			1	1.03885	1.0181	0.981898	0.961148	0.923179	0.913466
	1	1.01283	1.03799	0.996547	1.02171	0.96596	0.868278			1	1.01283	1.03799	0.996547	1.02171	0.96596	0.868278
									mean	1	1.01719	1.01962	0.986351	0.987648	0.949802	0.889138
									SD	0	0.0146159	0.0156233	0.0077218	0.0298876	0.0185316	0.0256254
