# Supplementary material for: Combined administration of anisodamine and neostigmine alleviated colitis by inducing autophagy and inhibiting inflammation
Source: PLoS One. 2024 Feb 14;19(2):e0291543. doi: 10.1371/journal.pone.0291543 (PMC10866466; doi:10.1371/journal.pone.0291543)
Supplement: S1 Data — (ZIP) [file pone.0291543.s006.zip › Figure2 DAI colon length.xls]

## Sheet: Sheet1
	Colon length
CON	7.7
	8
	7.5
	7.8
mean	7.75
SD	0.208167
DSS	4.8
	4
	4
	4.7
mean	4.375
SD	0.434933
ANI/NEO 5mg/kg	5.5
	4.2
	5.5
	5
mean	5.05
SD	0.613732
ANI/NEO 10mg/kg	6.2
	5.3
	5.2
	5.4
mean	5.525
SD	0.457347
ANI/NEO 20mg/kg	6
	5.3
	6.5
	6.1
mean	5.975
SD	0.499166
diarrhoea	day1	day2	day3	day4	day5	day6	day7	diarrhoea	day1	day2	day3	day4	day5	day6	day7	diarrhoea	day1	day2	day3	day4	day5	day6	day7	diarrhoea	day1	day2	day3	day4	day5	day6	day7	diarrhoea	day1	day2	day3	day4	day5	day6	day7
CON	0	0	0	0	0	0	0	DSS	0	0	0	2	2	2	4	ANI/NEO 5mg/kg	0	0	0	0	2	2	2	ANI/NEO 10mg/kg	0	0	2	2	2	4	4	ANI/NEO 20mg/kg	0	0	0	0	2	2	2
	0	0	0	0	0	0	0		0	0	2	2	2	4	4		0	0	2	2	2	2	2		0	0	0	0	2	2	2		0	0	2	2	2	2	2
	0	0	0	0	0	0	0		0	0	0	2	2	4	4		0	0	0	2	2	2	4		0	0	0	2	2	4	4		0	0	0	0	2	4	4
	0	0	0	0	0	0	0		0	0	0	2	2	4	4		0	0	0	0	0	2	2		0	0	0	0	0	2	2		0	0	0	0	2	2	2
	0	0	0	0	0	0	0		0	0	2	2	4	4	4		0	0	0	2	2	2	2		0	0	0	0	2	2	2		0	0	0	2	2	2	2
	0	0	0	0	0	0	0		0	0	0	0	2	2	2		0	0	0	2	2	4	4		0	0	0	0	0	2	2		0	0	0	0	0	2	2
blood								blood								blood								blood								blood
CON	0	0	0	0	0	0	0	DSS	0	0	0	0	0	0	2	ANI/NEO 5mg/kg	0	0	0	0	2	4	4	ANI/NEO 10mg/kg	0	0	0	0	0	0	0	ANI/NEO 20mg/kg	0	0	0	0	0	0	2
	0	0	0	0	0	0	0		0	0	0	0	0	0	4		0	0	0	0	0	2	2		0	0	0	0	2	2	4		0	0	0	0	0	2	4
	0	0	0	0	0	0	0		0	0	0	0	2	4	4		0	0	0	0	0	2	2		0	0	0	0	0	0	2		0	0	0	0	0	0	0
	0	0	0	0	0	0	0		0	0	0	0	0	4	4		0	0	0	0	2	2	4		0	0	0	0	0	0	2		0	0	0	0	0	0	2
	0	0	0	0	0	0	0		0	0	0	0	0	2	4		0	0	0	0	0	0	2		0	0	0	0	0	0	0		0	0	0	0	0	2	2
	0	0	0	0	0	0	0		0	0	0	0	0	2	4		0	0	0	0	0	0	2		0	0	0	2	2	2	2		0	0	0	0	0	0	0
DAI								DAI								DAI								DAI								DAI
CON	0	0	0	0	0	0	0	DSS	0	0	0	2	2	2	6	ANI/NEO 5mg/kg	0	0	0	0	4	6	6	ANI/NEO 10mg/kg	0	0	2	2	2	4	4	ANI/NEO 20mg/kg	0	0	0	0	2	2	4
	0	0	0	0	0	0	0		0	0	2	2	2	4	8		0	0	2	2	2	4	4		0	0	0	0	4	4	6		0	0	2	2	2	4	6
	0	0	0	0	0	0	0		0	0	0	2	4	8	8		0	0	0	2	2	4	6		0	0	0	2	2	4	6		0	0	0	0	2	4	4
	0	0	0	0	0	0	0		0	0	0	2	2	8	8		0	0	0	0	2	4	6		0	0	0	0	0	2	4		0	0	0	0	2	2	4
	0	0	0	0	0	0	0		0	0	2	2	4	6	8		0	0	0	2	2	2	4		0	0	0	0	2	2	2		0	0	0	2	2	4	4
	0	0	0	0	0	0	0		0	0	0	0	2	4	6		0	0	0	2	2	4	6		0	0	0	2	2	4	4		0	0	0	0	0	2	2
MEAN	0	0	0	0	0	0	0	MEAN	0	0	0.666667	1.66667	2.66667	5.33333	7.33333		0	0	0.333333	1.33333	2.33333	4	5.33333		0	0	0.333333	1	2	3.33333	4.33333		0	0	0.333333	0.666667	1.66667	3	4
SD	0	0	0	0	0	0	0	SD	0	0	0.942809	0.745356	0.942809	2.21108	0.942809		0	0	0.745356	0.942809	0.745356	1.1547	0.942809		0	0	0.745356	1	1.1547	0.942809	1.37437		0	0	0.745356	0.942809	0.745356	1	1.1547
