# Supplementary material for: Combined administration of anisodamine and neostigmine alleviated colitis by inducing autophagy and inhibiting inflammation
Source: PLoS One. 2024 Feb 14;19(2):e0291543. doi: 10.1371/journal.pone.0291543 (PMC10866466; doi:10.1371/journal.pone.0291543)
Supplement: S1 Data — (ZIP) [file pone.0291543.s006.zip › figure3 INF-gammar.xlsx]

## Sheet: Sheet1
							standard curve
							OD	pg/ml
							0.11	0
							0.313	7.8
							0.585	15.6
							0.941	31.2
							1.647	62.5
							2.624	125
	OD	pg/ml
CON	0.807	24.4043
	0.818	24.8418
	0.639	17.9805
	0.6	16.5581
DSS	1.27	44.6021
	1.34	47.9743
	1.504	56.2023
	1.413	51.58
ANI/NEO	0.765	22.7532
	0.724	21.1704
	1.016	33.0685
	1.327	47.3417
	CON	DSS	ANI/NEO			CON	DSS	ANI/NEO
pg/ml	24.4043	44.6021	22.7532	20ul lysate per mg of colon tissue	Convert into pg/mg	0.488087	0.892042	0.455064
	24.8418	47.9743	21.1704			0.496835	0.959485	0.423409
	17.9805	56.2023	33.0685			0.35961	1.12405	0.661371
	16.5581	51.58	47.3417			0.331163	1.0316	0.946834
					mean	0.418924	1.00179	0.621669
					SD	0.0857787	0.0994475	0.24109
