# Supplementary material for: Combined administration of anisodamine and neostigmine alleviated colitis by inducing autophagy and inhibiting inflammation
Source: PLoS One. 2024 Feb 14;19(2):e0291543. doi: 10.1371/journal.pone.0291543 (PMC10866466; doi:10.1371/journal.pone.0291543)
Supplement: S1 Data — (ZIP) [file pone.0291543.s006.zip › figure3 PCR.xlsx]

## Sheet: Sheet1
TNF-		ct	gapdh	△CT	△△CT		TNF	con	DSS	A/N
Sample 1	CON	38.5558	35.9044	2.65138	159.168			159.168	297.381	163.124
Sample 2		38.5558	34.4997	4.05605	60.1186			60.1186	434.606	171.518
Sample 3		38.5558	35.4385	3.11727	115.242			115.242	352.388	179.752
Sample 4	DSS	37.6649	35.9153	1.74961	297.381			111.509
Sample 5		36.9295	35.7273	1.20222	434.606
Sample 6		36.4689	34.9642	1.50476	352.388		Relative value	1.4274	2.66687	1.46288
								0.539135	3.89748	1.53815
Sample 7	DSS+A/N	39.756	37.14	2.61595	163.124			1.03347	3.16016	1.61199
Sample 8		38.623	36.0794	2.54357	171.518
Sample 9		37.221	34.7451	2.47592	179.752		mean	1	3.24151	1.53767
							SD	0.445075	0.619325	0.0745595
il-6		ct	gapdh	△CT	△△CT		IL-6	con	DSS	A/N
Sample 1	CON	30.7274	34.4997	-3.77235	13664.4			13664.4	114797	38772.7
Sample 2		33.148	35.9044	-2.75636	6756.91			6756.91	83454.7	41036.3
Sample 3		29.4361	34.4997	-5.06362	33442.8			33442.8	98167.5	46216.6
Sample 4	DSS	29.0724	35.9153	-6.84294	114797
Sample 5		29.0287	35.4116	-6.38292	83454.7			17954.7
Sample 6		28.347	34.9642	-6.61717	98167.5
							Relative value	0.761047	6.39368	2.15948
Sample 7	DSS+A/N	31.2553	36.5323	-5.27697	38772.7			0.376331	4.64807	2.28555
Sample 8		29.3863	34.7451	-5.35883	41036.3			1.86262	5.46752	2.57407
Sample 9		31.2349	36.7652	-5.53034	46216.6
							mean	1	5.50309	2.3397
							SD	0.77142	0.873348	0.212536
IFN		ct	gapdh	△CT	△△CT		IFN	con	DSS	A/N
Sample 1	CON	31.245	30.295	0.94994	517.654			517.654	5001.55	1133.56
Sample 2		30.8696	30.7577	0.111942	925.341			925.341	5120.65	1105.99
Sample 3		31.9274	31.9504	-0.0229866	1016.06			1016.06	4494.56	1371.69
Sample 4	DSS	33.0553	35.4116	-2.35633	5120.65
Sample 5		33.5929	35.9153	-2.32238	5001.55			819.685
Sample 6		32.796	34.9642	-2.16818	4494.56
							Relative value	0.631528	6.1018	1.38293
Sample 7	DSS+A/N	35.7235	35.9044	-0.180866	1133.56			1.1289	6.24709	1.34928
Sample 8		34.3544	34.4997	-0.145332	1105.99			1.23957	5.48327	1.67343
Sample 9		34.9825	35.4385	-0.455952	1371.69
							mean	1	5.94405	1.46855
							SD	0.323869	0.405609	0.178232
IL-22		ct	gapdh
Sample 1	CON	35.2777	33.9831	1.29456	407.662		IL-22	con	DSS	A/N
Sample 2		35.6819	34.971	0.710938	610.923			407.662	2118.58	933.791
Sample 3		36.9071	34.7974	2.10975	231.688			610.923	2219.86	1084.35
								231.688	1990.41	701.73
Sample 4	DSS	34.9024	35.9855	-1.0831	2118.58
Sample 5		33.805	34.9555	-1.15047	2219.86
Sample 6		34.9964	35.9895	-0.993069	1990.41			416.758
Sample 7	DSS+A/N	34.3527	34.2538	0.0988289	933.791		Relative value	0.978175	5.08348	2.24061
Sample 8		35.1532	35.2701	-0.116829	1084.35			1.4659	5.3265	2.60187
Sample 9		35.8298	35.3188	0.511013	701.73			0.55593	4.77595	1.68378
							mean	1	5.06198	2.17542
							SD	0.455375	0.275901	0.462501
